# Supplementary material for: Molybdenum nanoparticle improved seed germination in Kale via regulating ROS homeostasis and metabolites accumulation under salinity stress
Source: Front Plant Sci. 2026 May 1;17:1823191. doi: 10.3389/fpls.2026.1823191 (PMC13176209; doi:10.3389/fpls.2026.1823191)
Supplement: Supplementary file 2 [file SupplementaryFile2.xlsx]

## Sheet: Table S1
Table S1: Number of DAM significant at VIP>1;log2FC>1,<-1,p-value <0.05
	Total	Up	Down
T1 vs T2	1822	734	1034
T1 vs T3	1694	723	971
T1 vs T4	1478	648	830
T4 vs T5	840	494	346
T4 vs T6	754	446	308

## Sheet: Table S2
Table S2: List of enriched KEGG pathways identified in T1 vsT2
ID	Description	MetaboliteRatio	BgRatio	enrich_factor	pvalue	regulated
ko00470	D-Amino acid metabolism	0.069	0.0461	1.5	0.00107927	up&down
ko00380	Tryptophan metabolism	0.0517	0.0319	1.62	0.00108826	up&down
ko00240	Pyrimidine metabolism	0.0517	0.0248	2.08	0.00206546	up&down
ko00360	Phenylalanine metabolism	0.0431	0.0319	1.35	0.00287935	up&down
ko00480	Glutathione metabolism	0.0259	0.0177	1.46	0.00336107	up&down
ko00591	Linoleic acid metabolism	0.0431	0.0213	2.03	0.00446954	down
ko00020	Citrate cycle (TCA cycle)	0.0259	0.0213	1.22	0.00479409	up
ko00970	Aminoacyl-tRNA biosynthesis	0.0603	0.0355	1.7	0.00602768	up&down
ko00910	Nitrogen metabolism	0.0172	0.0071	2.43	0.0168345	up&down
ko00220	Arginine biosynthesis	0.0345	0.0177	1.94	0.0940649	up&down
ko00592	alpha-Linolenic acid metabolism	0.0517	0.0319	1.62	0.108826	down
ko00630	Glyoxylate and dicarboxylate metabolism	0.0517	0.0319	1.62	0.108826	up&down
ko00520	Amino sugar and nucleotide sugar metabolism	0.0517	0.0355	1.46	0.181651	up&down

## Sheet: Table S3
Table S3: List of enriched KEGG pathways identified in T1 vsT3
ID	Description	MetaboliteRatio	BgRatio	enrich_factor	pvalue	regulated
ko02010	ABC transporters	0.1122	0.0816	1.38	0.000126866	up&down
ko00480	Glutathione metabolism	0.0306	0.0177	1.73	0.000229638	up&down
ko00470	D-Amino acid metabolism	0.0612	0.0461	1.33	0.000273553	up&down
ko00240	Pyrimidine metabolism	0.0714	0.0248	2.88	0.000529956	up&down
ko00940	Phenylpropanoid biosynthesis	0.0306	0.0426	0.72	0.000850128	up
ko00591	Linoleic acid metabolism	0.0408	0.0213	1.92	0.0011232	down
ko00360	Phenylalanine metabolism	0.051	0.0319	1.6	0.00163885	up&down
ko00020	Citrate cycle (TCA cycle)	0.0306	0.0213	1.44	0.00346957	up
ko00520	Amino sugar and nucleotide sugar metabolism	0.0612	0.0355	1.73	0.00881348	up&down
ko00970	Aminoacyl-tRNA biosynthesis	0.0714	0.0355	2.01	0.0229053	up&down
ko00780	Biotin metabolism	0.0204	0.0071	2.88	0.119962	up&down
ko00910	Nitrogen metabolism	0.0204	0.0071	2.88	0.119962	up&down
ko00960	Tropane, piperidine and pyridine alkaloid biosynthesis	0.0306	0.0142	2.16	0.122505	up
ko00630	Glyoxylate and dicarboxylate metabolism	0.051	0.0319	1.6	0.163885	up&down

## Sheet: Table S4
Table S4: List of enriched KEGG pathways identified in T1 vsT4
ID	Description	MetaboliteRatio	BgRatio	enrich_factor	pvalue	regulated
ko00250	Alanine, aspartate and glutamate metabolism	0.037	0.0248	1.49	0.000323042	up&down
ko00240	Pyrimidine metabolism	0.0494	0.0248	1.99	0.00107335	up&down
ko00020	Citrate cycle (TCA cycle)	0.037	0.0213	1.74	0.00230596	up
ko00480	Glutathione metabolism	0.0494	0.0177	2.79	0.00251051	up&down
ko00520	Amino sugar and nucleotide sugar metabolism	0.0741	0.0355	2.09	0.00358747	up&down
ko00910	Nitrogen metabolism	0.0123	0.0071	1.74	0.00492693	down
ko00010	Glycolysis / Gluconeogenesis	0.0123	0.0142	0.87	0.00744126	up
ko00400	Phenylalanine, tyrosine and tryptophan biosynthesis	0.0123	0.0177	0.7	0.00818679	up
ko00940	Phenylpropanoid biosynthesis	0.0123	0.0426	0.29	0.00984404	up
ko00053	Ascorbate and aldarate metabolism	0.0617	0.0319	1.93	0.0805402	up
ko00592	alpha-Linolenic acid metabolism	0.0617	0.0319	1.93	0.0805402	down
ko00524	Neomycin, kanamycin and gentamicin biosynthesis	0.0741	0.0461	1.61	0.134907	up&down
ko00220	Arginine biosynthesis	0.037	0.0177	2.09	0.144687	up&down
ko00650	Butanoate metabolism	0.037	0.0177	2.09	0.144687	up&down

## Sheet: Table S5
Table S5: List of enriched KEGG pathways identified in T4 vsT5
ID	Description	MetaboliteRatio	BgRatio	enrich_factor	pvalue	regulated
ko00020	Citrate cycle (TCA cycle)	0.0357	0.0213	1.68	0.000341115	up&down
ko00940	Phenylpropanoid biosynthesis	0.0536	0.0426	1.26	0.000437797	up
ko00010	Glycolysis / Gluconeogenesis	0.0179	0.0142	1.26	0.000589677	down
ko00230	Purine metabolism	0.0893	0.0496	1.8	0.00121298	up&down
ko00190	Oxidative phosphorylation	0.0179	0.0035	5.04	0.00198582	down
ko00760	Nicotinate and nicotinamide metabolism	0.1071	0.0319	3.36	0.00248406	up&down
ko00380	Tryptophan metabolism	0.0357	0.0319	1.12	0.00562721	up&down
ko00480	Glutathione metabolism	0.0179	0.0177	1.01	0.00672332	down
ko00730	Thiamine metabolism	0.0536	0.0106	5.04	0.00749602	up&down
ko00360	Phenylalanine metabolism	0.0714	0.0319	2.24	0.00804582	up&down
ko00591	Linoleic acid metabolism	0.0536	0.0213	2.52	0.009494	down
ko00261	Monobactam biosynthesis	0.0893	0.039	2.29	0.0456111	up&down
ko00460	Cyanoamino acid metabolism	0.0714	0.0284	2.52	0.0523799	up
ko00400	Phenylalanine, tyrosine and tryptophan biosynthesis	0.0536	0.0177	3.02	0.0551987	up&down

## Sheet: Table S6
Table S6: List of enriched KEGG pathways identified in T4 vsT6
ID	Description	MetaboliteRatio	BgRatio	enrich_factor	pvalue	regulated
ko00020	Citrate cycle (TCA cycle)	0.0233	0.0213	1.09	0.000632991	up
ko00190	Oxidative phosphorylation	0.0233	0.0035	6.56	0.00152482	down
ko00940	Phenylpropanoid biosynthesis	0.0698	0.0426	1.64	0.0027067	up
ko00760	Nicotinate and nicotinamide metabolism	0.1163	0.0319	3.64	0.00520709	up&down
ko00220	Arginine biosynthesis	0.0233	0.0177	1.31	0.00565549	up
ko00480	Glutathione metabolism	0.0233	0.0177	1.31	0.00565549	down
ko00250	Alanine, aspartate and glutamate metabolism	0.0233	0.0248	0.94	0.0069017	up
ko00400	Phenylalanine, tyrosine and tryptophan biosynthesis	0.0698	0.0177	3.93	0.0265983	up&down
ko00360	Phenylalanine metabolism	0.093	0.0319	2.91	0.0333521	up&down
ko00730	Thiamine metabolism	0.0465	0.0106	4.37	0.0616983	up&down
ko00966	Glucosinolate biosynthesis	0.093	0.0426	2.19	0.0922833	up&down
ko00460	Cyanoamino acid metabolism	0.0698	0.0284	2.46	0.106529	up
ko00960	Tropane, piperidine and pyridine alkaloid biosynthesis	0.0465	0.0142	3.28	0.111483	up
ko00230	Purine metabolism	0.093	0.0496	1.87	0.148086	up&down

## Sheet: Table S7
Table S7: List of specified metabolites related to seed germination, ROS, and AsA-GSH
#ID	name	T1_vs_T2_log2FC	Regulation	T1_vs_T3_log2FC	Regulation	T1_vs_T4_log2FC	Regulation	T4_vs_T5_log2FC	Regulation	T4_vs_T6_log2FC	Regulation	KEGG_pathway_annotation
neg_1008	Galactaric acid	1.20767	up	1.0942	up	2.07167	up	0.448152	up	0.225255	up	Ascorbate and aldarate metabolism(ko00053);;Metabolic pathways(ko01100)
neg_1009	Inosine	0.680897	up	0.568502	up	0.11641	up	0.32354	up	0.216173	up	Purine metabolism(ko00230);;Metabolic pathways(ko01100);;Nucleotide metabolism(ko01232);;ABC transporters(ko02010)
neg_1334	L-Ascorbic acid	3.93008	up	3.89021	up	3.84058	up	0.428123	up	0.907727	up	Ascorbate and aldarate metabolism(ko00053);;Glutathione metabolism(ko00480);;Metabolic pathways(ko01100);;Biosynthesis of secondary metabolites(ko01110);;Biosynthesis of cofactors(ko01240)
neg_1469	L-Malic acid	3.0008	up	2.75468	up	2.71355	up	0.626976	up	0.621579	up	Citrate cycle (TCA cycle)(ko00020);;Pyruvate metabolism(ko00620);;Glyoxylate and dicarboxylate metabolism(ko00630);;Carbon fixation by Calvin cycle(ko00710);;Metabolic pathways(ko01100);;Biosynthesis of secondary metabolites(ko01110);;Carbon metabolism(ko01200)
neg_1800	Isocitrate	1.90952	up	1.5286	up	1.70133	up	1.51268	up	1.47514	up	Citrate cycle (TCA cycle)(ko00020);;Glyoxylate and dicarboxylate metabolism(ko00630);;Metabolic pathways(ko01100);;Biosynthesis of secondary metabolites(ko01110);;Carbon metabolism(ko01200);;2-Oxocarboxylic acid metabolism(ko01210);;Biosynthesis of amino acids(ko01230);;Biosynthesis of cofactors(ko01240)
neg_2001	myo-Inositol	0.618749	up	0.409439	up	0.0622469	up	0.570453	up	0.509812	up	Galactose metabolism(ko00052);;Ascorbate and aldarate metabolism(ko00053);;Inositol phosphate metabolism(ko00562);;Metabolic pathways(ko01100);;Biosynthesis of secondary metabolites(ko01110);;Biosynthesis of nucleotide sugars(ko01250);;ABC transporters(ko02010);;Phosphatidylinositol signaling system(ko04070)
neg_2086	(S)-Malic acid	2.18477	up	1.70106	up	1.41896	up	1.26143	up	1.28072	up	--
neg_2233	Aconitic acid	3.24034	up	2.82611	up	2.2402	up	1.97363	up	1.95249	up	--
neg_2350	L-Alanyl-L-proline	5.24469	up	5.17097	up	4.67159	up	0.926837	up	0.711151	up	--
neg_2388	beta-NADP+	-3.24131	down	-2.86778	down	-2.15059	down	-2.2682	down	-2.0097	down	Photosynthesis(ko00195);;Glutathione metabolism(ko00480);;Nicotinate and nicotinamide metabolism(ko00760);;Metabolic pathways(ko01100);;Biosynthesis of cofactors(ko01240)
neg_3995	Caffeic Acid	-0.130355	down	-0.280001	down	-0.199927	down	-0.0465071	down	-0.113085	down	Phenylpropanoid biosynthesis(ko00940);;Biosynthesis of various alkaloids(ko00996);;Metabolic pathways(ko01100);;Biosynthesis of secondary metabolites(ko01110)
neg_4183	Luteolin	0	down	23.7718	up	0	down	20.8887	up	0	down	Flavonoid biosynthesis(ko00941);;Flavone and flavonol biosynthesis(ko00944);;Metabolic pathways(ko01100);;Biosynthesis of secondary metabolites(ko01110)
neg_5266	S-(Methyl)glutathione	-0.283876	down	-0.231852	down	0.0181004	up	-0.484678	down	-0.597014	down	--
neg_5944	L-Cysteine,S-(2-aminoethyl)-	-0.850209	down	-1.1305	down	-0.515493	down	-0.445425	down	-0.848091	down	--
neg_6690	Proline-betaxanthin	-0.739581	down	-0.530251	down	-0.390345	down	-0.317957	down	-0.0712693	down	--
neg_685	L-Arginine	-1.25118	down	-1.35277	down	-1.59625	down	0.0663848	up	0.0441774	up	Arginine biosynthesis(ko00220);;Monobactam biosynthesis(ko00261);;Arginine and proline metabolism(ko00330);;D-Amino acid metabolism(ko00470);;Aminoacyl-tRNA biosynthesis(ko00970);;Metabolic pathways(ko01100);;Biosynthesis of secondary metabolites(ko01110);;Biosynthesis of amino acids(ko01230);;ABC transporters(ko02010);;Efferocytosis(ko04148)
neg_6963	Malate	0.0247903	up	-0.277626	down	-0.396653	down	-0.0101104	down	0.428359	up	Citrate cycle (TCA cycle)(ko00020);;Pyruvate metabolism(ko00620);;Glyoxylate and dicarboxylate metabolism(ko00630);;Carbon fixation by Calvin cycle(ko00710);;Metabolic pathways(ko01100);;Biosynthesis of secondary metabolites(ko01110);;Carbon metabolism(ko01200)
neg_717	Glutathione oxidized	-2.83563	down	-2.24974	down	-3.21879	down	-1.46989	down	-1.64823	down	--
neg_839	L-Glutamine	1.87514	up	1.83808	up	0.224261	up	0.875533	up	0.759942	up	Arginine biosynthesis(ko00220);;Purine metabolism(ko00230);;Pyrimidine metabolism(ko00240);;Alanine, aspartate and glutamate metabolism(ko00250);;D-Amino acid metabolism(ko00470);;Glyoxylate and dicarboxylate metabolism(ko00630);;Vitamin B6 metabolism(ko00750);;Nitrogen metabolism(ko00910);;Aminoacyl-tRNA biosynthesis(ko00970);;Metabolic pathways(ko01100);;Biosynthesis of secondary metabolites(ko…
neg_997	L-Glutamate	-3.65141	down	-3.83781	down	-3.63685	down	-0.575819	down	-0.74601	down	Arginine biosynthesis(ko00220);;Alanine, aspartate and glutamate metabolism(ko00250);;Arginine and proline metabolism(ko00330);;Carbapenem biosynthesis(ko00332);;Histidine metabolism(ko00340);;Taurine and hypotaurine metabolism(ko00430);;D-Amino acid metabolism(ko00470);;Glutathione metabolism(ko00480);;Neomycin, kanamycin and gentamicin biosynthesis(ko00524);;Glyoxylate and dicarboxylate metabol…
pos_10583	ferulic acid	39.8804	up	0	down	34.7702	up	5.31342	up	-2.73976	down	Phenylpropanoid biosynthesis(ko00940);;Biosynthesis of various alkaloids(ko00996);;Metabolic pathways(ko01100);;Biosynthesis of secondary metabolites(ko01110)
pos_1090	Sucrose	-0.304135	down	-0.51977	down	0.132659	up	0.372105	up	0.458392	up	Galactose metabolism(ko00052);;Starch and sucrose metabolism(ko00500);;Metabolic pathways(ko01100);;Biosynthesis of secondary metabolites(ko01110);;ABC transporters(ko02010)
pos_1299	Pyruvic acid	-0.490965	down	-0.203424	down	0.116586	up	-1.02108	down	-0.96041	down	Glycolysis / Gluconeogenesis(ko00010);;Citrate cycle (TCA cycle)(ko00020);;Pentose phosphate pathway(ko00030);;Pentose and glucuronate interconversions(ko00040);;Ascorbate and aldarate metabolism(ko00053);;Alanine, aspartate and glutamate metabolism(ko00250);;Glycine, serine and threonine metabolism(ko00260);;Monobactam biosynthesis(ko00261);;Cysteine and methionine metabolism(ko00270);;Valine, l…
pos_1539	Homocysteine thiolactone	-1.05159	down	-0.778404	down	-0.586585	down	-1.27707	down	-1.20415	down	--
pos_1713	Quercetin 3-Caffeylrobinobioside	-1.15504	down	-0.887384	down	-0.806321	down	-0.575939	down	-0.348384	down	--
pos_2242	Stachyose	-0.529951	down	-0.668116	down	-0.256119	down	-0.423954	down	-0.207973	down	Galactose metabolism(ko00052);;Metabolic pathways(ko01100)
pos_2370	Betaine	-0.595969	down	-0.666607	down	-0.712063	down	0.191858	up	0.204335	up	Glycine, serine and threonine metabolism(ko00260);;Metabolic pathways(ko01100);;ABC transporters(ko02010)
pos_3128	Gamma-glutamylcysteine	-0.0647779	down	-0.152207	down	-0.272655	down	0.166045	up	0.235846	up	Glutathione metabolism(ko00480);;Metabolic pathways(ko01100);;Biosynthesis of cofactors(ko01240)
pos_3235	Leucylproline	1.84918	up	1.87306	up	1.01337	up	1.08018	up	1.01588	up	--
pos_4999	Kaempferol	-0.154264	down	-0.134538	down	-0.344936	down	0.0522368	up	0.0776094	up	Flavonoid biosynthesis(ko00941);;Flavone and flavonol biosynthesis(ko00944);;Metabolic pathways(ko01100);;Biosynthesis of secondary metabolites(ko01110)
pos_7233	Deamino-NAD+	14.6801	up	13.4423	up	13.0264	up	1.92465	up	1.71605	up	Nicotinate and nicotinamide metabolism(ko00760);;Metabolic pathways(ko01100);;Biosynthesis of cofactors(ko01240)
pos_9201	D-a-Tocopherol Quinone	-1.05958	down	-1.39575	down	-1.42135	down	-0.690791	down	-0.925887	down	--
